# Supplementary material for: Exome Sequencing of Normal and Isogenic Transformed Human Colonic Epithelial Cells (HCECs) Reveals Novel Genes Potentially Involved in the Early Stages of Colorectal Tumorigenesis
Source: BMC Genomics. 2015 Jan 15;16(Suppl 1):S8. doi: 10.1186/1471-2164-16-S1-S8 (PMC4315167; doi:10.1186/1471-2164-16-S1-S8)
Supplement: Additional file 1 — List of genes specifically mutated in 1CT7 or A1309 cells with at least three or six “deleterious” variant reads. Functional consequence of the variants were predicted using SIFT, Poly-Phen or the Mutation Taster softwares. Genes with variants that have more than three or six “deleterious” or “damaging” reads in either one of these analyses but are not present in 1CT cells were selected. [file 1471-2164-16-S1-S8-S1.xlsx]

## Sheet: Additional file1
Additional file 1. List of genes specifically mutated in 1CT7 or A1309 cells with at least three or six “deleterious” variant reads.
At least 3 "deleterious" reads		At least 6 "deleterious" reads
1CT7 specific	A1309 specific	1CT7 specific	A1309 specific
ACP2	AASS	ACP2	AC016757.3.1
ACSL1	ABCA8	ACSL1	ACAA1
ADD1	ABCC3	ADD1	ACBD5
AGER	ACAA1	ANXA11	ACSL5
AIPL1	ACAN	AP4B1	AKAP12
AKT3	ACBD4	ASNS	AP2A2
ALCAM	ACBD5	BRDT	AP3D1
ALS2	ACIN1	C12orf53	APAF1
ANO3	ACSL5	CACNA2D3	APBB1
ANXA11	ADAMTS6	CACNB2	ARHGEF7
AP4B1	ADH7	CCDC144A	ATP7B
APC	AHNAK2	CERS2	BCO2
APOL4	AIFM1	CHIA	BCR
ARMC10	AKAP12	COL11A2	C14orf159
ARMC3	AKR1C2	COL14A1	CACNA1G
ASNS	AKR7A2	CPA5	CACNB2
ATHL1	ANKDD1A	CRB1	CAMKV
ATP8B3	AP2A2	DISC1	CDH23
BAHD1	AP3D1	DMD	CHD5
BCL9L	APAF1	DOCK8	CHIA
BRDT	APBB1	DYSF	CIZ1
C10ORF32	ARAP1	GPR113	CNN2
C10ORF68	ARHGEF7	GPRC6A	COL4A6
PIANP	ARNT	GRHL2	CREB3L4
C14ORF105	ARSD	GTDC1	CSMD1
PCNXL4	ASPM	INPP5D	CYB5R2
C17ORF80	ATG2A	KIAA0528	DDX60L
C1ORF170	ATN1	KIF3A	DGKA
C3ORF18	ATP7B	KIR2DL4	DMBT1
C5ORF30	TEX38	MAGED1	DNHD1
C6ORF165	B3GAT3	MAPT	DYSF
ARHGEF39	BBS1	MUC5B	EFCAB2
TMEM245	BCO2	NDRG4	EP400
CA6	BCR	NLRP12	FAM186A
CACNA2D3	C10ORF129	NLRP3	FBXL18
CACNB2	C14ORF159	NOL8	FERMT2
CALM1	SYNE3	NR1H3	FGR
CCDC144A	NUTM1	OBSCN	FHAD1
CCDC92	C16ORF93	OSBPL9	FRG1B
CCP110	C1ORF198	PDE8B	FUT6
CD22	C1QA	PIK3R3	GHRL
CDH12	C3ORF18	PPIL3	GSTM1
CDHR2	EOGT	PTPRT	HEATR8
CDK11A	CAB39	RNF38	HHAT
CEACAM21	CACNA1G	SERPINA9	HHLA3
CECR2	CACNB2	SERPINI2	HK1
CERS2	CAMKV	SLC24A1	IGSF1
CHD4	CAPN2	SLC25A27	INPP4B
CHIA	CAPZA2	SLC43A1	ITPR1
CLEC4A	CCDC108	SLC45A2	KIR2DL4
COL11A1	CCDC167	SLFNL1	LDB3
COL11A2	CD209	SPIRE1	LGALS8
COL14A1	CDC25B	SREBF1	LILRB3
COL6A5	CDH23	THADA	MBD1
CPA5	CECR2	TMBIM1	MCF2
CRB1	CEP120	TRPT1	MCTP1
CRYM	CEP128	UBAP2	MED16
CSNK1D	CHD5	UNKL	MTRR
PIH1D3	CHIA	URGCP	MUC16
CYP4B1	CHST10	UTP14A	MUC5B
DISC1	CIZ1	ZFAND2B	MYB
DMD	CLCN7	ZNF585A	NDUFS1
DNAAF2	CNN2	ZSCAN2	NOVA1
DNAH12	COASY		NPNT
DNMT3L	COL4A6		NUP214
DOCK2	CREB3L4		PBRM1
DOCK6	CRIP1		PCBP4
DOCK8	CSMD1		PLEKHA8
DYSF	CYB5R2		PPAP2C
EDN3	CYP2R1		PRB4
EGFR	DAAM2		PRCP
EML3	DAB2IP		PRDM16
EPHA3	DAGLB		PTPRN2
EPN3	DDX4		RDBP
EXOG	DDX42		SEMA4D
FAM135A	DGKA		SERGEF
FAM186A	DIO2		SLC2A8
FAM204A	DMBT1		SORBS2
FLNA	DNAAF1		SPATA7
FLT3	DNAAF2		SRPK3
FMO3	DNAJB11		SRRT
FRG1B	DNMT1		STK36
FRMD7	DOT1L		SUMF1
GAD1	DSC2		SYNE1
GALNT8	DSCAML1		TACC2
GBE1	DYSF		TAF1C
GBP6	EFCAB2		TMEM176B
GCC2	EFTUD2		TMEM25
GCFC2	EHBP1		TNPO3
GFRA2	EIF2AK4		TTC39A
GK	EIF2B4		UBAP2L
GOLGA4	EP400		UGT2A1
GPR116	EPB41L5		UNC13A
GPRC6A	ESRRA		USP40
GRHL2	EXTL2		WHSC2
GRIA3	FAM132B		ZMYND8
GRIK5	FAM186A
GTDC1	FBXL18
HAP1	FERMT2
HKR1	FGF7
HLA-DRB1	FGR
HPS4	FHAD1
HSPA1L	FRG1
IBTK	FRG1B
IL1F10	FRG2B
INMT	FUT3
INPP5D	FUT6
ITGA11	GAL3ST4
JMJD1C	GALNT14
KHNYN	GFM2
C2CD5	GHRL
KIAA1324	GJB3
KIF13B	GLIPR1
KIF3A	GLOD4
KIR2DL4	GPER1
KRT13	GRAMD1C
KRT72	GRTP1
KRTAP5-4	GSTM1
KRTAP5-5	HCRTR1
LEPREL4	HDHD1
LILRA6	HDX
LILRB2	MROH7
LOXHD1	HHAT
LRIG3	HHLA3
LRRC31	HK1
LRRC8A	HLX
LRRN3	HMGXB4
LTK	HPS4
LYSMD4	HPS5
MAGED1	HPSE2
MAP2K3	HS1BP3
MAPT	HYLS1
MBD6	IGSF1
MDM2	IL1F10
MECP2	INADL
MED12	INPP4B
MEGF6	IQCH
MICAL2	IVD
MTHFR	AREL1
MTUS1	UVSSA
MYO10	KIF21B
MYOM3	KIF24
N4BP2	KIR2DL4
NAA16	KLK10
NACA	KRTAP5-5
NARFL	LAMA3
NCAM1	LAMC3
NDRG4	LDB3
NFU1	LGALS8
NLRP12	LIG1
NLRP3	LILRA6
NOC3L	LILRB3
NOL8	LRP6
NOMO1	LRRK1
NOTCH2NL	LTF
NPAS2	LYVE1
NR1H3	MAEL
NUMBL	MAN2B2
OBSCN	MAPKBP1
OSBPL9	MBD1
PAH	MCF2
PCSK7	MCTP1
PDE8B	MED16
PHYH	MFSD4
PIGC	MICAL2
PIK3CB	MTHFD2
PIK3R3	MTRF1L
PPIL3	MTRR
PPP2R3A	MXD3
PRAMEF2	MYB
PRG2	MYBPC3
PRRT4	MYH11
PTPRA	MYO1C
PTPRB	MYO5B
PTPRT	NCF2
QRICH2	NDUFS1
QSER1	NEK10
RANBP3	NETO2
RBMS1	NHSL2
RBMXL3	NOS1
RNASEL	NOVA1
RNF38	NPNT
RNF43	NSFL1C
ROM1	NTRK3
SCN3A	NUP214
SEC14L4	PBRM1
SEMA5A	PCBP4
SERPINA9	PCDHB12
SERPINI2	PDE7A
SETX	PFAS
SLC23A2	PGS1
SLC24A1	PKP2
SLC25A27	PLEKHA8
SLC27A1	PLEKHG2
SLC43A1	PLXNB1
SLC45A2	POLR1B
SLCO1C1	PPAP2C
SLFNL1	PRB4
SMC6	PRCP
SNRNP25	PRDM16
SPIRE1	PRSS1
SPTBN4	PRUNE2
SREBF1	PSMB5
SRP9	PTPRN2
SRSF4	RAB15
SUPT5H	RABGGTB
TCN2	RAD50
THADA	RBL2
THSD7B	NELFE
TIGIT	RELL2
TIMELESS	RGL4
TLR3	RNF213
TMBIM1	RYR1
TMC6	SDSL
TNRC6A	SEPP1
TOP3A	SERGEF
TRIM66	SERPINA3
TRPM8	SH3BP4
TRPT1	SKIV2L2
TTC24	SLC2A8
TYK2	SLC43A2
UBAP2	SLC45A1
UNKL	SLC4A11
URGCP	SLC4A4
USP47	SORBS2
USP8	SORBS3
UTP14A	SORL1
VCAN	SPATA7
VSIG4	SRPK3
VWDE	SRRT
DAW1	SSX5
MAP3K19	STARD13
ZFAND2B	STK31
ZNF222	STK36
ZNF28	STOX1
ZNF281	STRADA
ZNF585A	SUCLG2
ZNF606	SUMF1
ZNF780A	SYNE1
ZSCAN2	TACC2
	TAF1C
	TMEM159
	TMEM176B
	TMEM25
	TNPO3
	TP53INP2
	TPD52L3
	TPTE
	TRIM38
	TRO
	TTC24
	TTC39A
	UBAP2L
	UCP2
	UGT2A1
	UNC13A
	UNC80
	UQCRC2
	USP37
	USP40
	UTP18
	VPS53
	WAPAL
	WDFY4
	NELFA
	XPO1
	ZBTB16
	ZBTB7B
	ZCCHC14
	ZFP37
	ZMYND8
	ZNF2
	ZNF335
	ZNF418
	ZNF438
	ZNF623
	ZFP69B
	ZNF721
	ZNF780A
	ZNF793
