# Supplementary material for: Exome Sequencing of Normal and Isogenic Transformed Human Colonic Epithelial Cells (HCECs) Reveals Novel Genes Potentially Involved in the Early Stages of Colorectal Tumorigenesis
Source: BMC Genomics. 2015 Jan 15;16(Suppl 1):S8. doi: 10.1186/1471-2164-16-S1-S8 (PMC4315167; doi:10.1186/1471-2164-16-S1-S8)
Supplement: Additional file 2 — Comparison of exome sequencing data of 24 colorectal adenomas with our sequencing data. This table lists the genes mutated in colorectal adenoma samples, 1CT7 or A1309 cells that belong to the five known CRC related pathways. Overlapped genes are highlighted in yellow or green. [file 1471-2164-16-S1-S8-S2.xlsx]

## Sheet: additional file 2
Additional file 2. Comparison of exome sequencing data of 24 colorectal adenomas with our sequencing data.
This table lists the genes mutated in colorectal adenoma samples, 1CT7 or A1309 cells that belong to the five known CRC related pathways. Overlapped genes are highlighted in yellow or green.
24 Colorectal adenoma *						1CT7 **						A1309 **
Angiogenesis	p53	Wnt	Integrin	Inflammation	Cadherin	Angiogenesis	p53	Wnt	Integrin	Inflammation	Cadherin	Angiogenesis	p53	Wnt	Integrin	Inflammation	Cadherin
AKT1	AKT1	APC	ACTL9	ACTL9	ACTL9	AKT3	AKT3	APC	COL11A1	AKT3	CDH12	AIFM1	APAF1	CDH23	COL4A6	MYH11	CDH23
APC	APAF1	ARID1A	ARPC5L	ADCY2	CDH10	APC	MDM2	CDH12	COL11A2	COL14A1	CHDR2	APAF1	HMGXB4	EP400	LAMA3		PCDHB12
BRAF	CDC25C	ARID1B	BRAF	ADCY8	CDH13	EPHA3	PIK3CB	CDHR2	COL11A2	COL6A5	EGFR		TPTE	LRP6	LAMC3		PKP2
CTNNB1	CDKN2A	CDH10	CAV1	AKT1	CDH23	PIK3CB	PIK3R3	CSNK1D	COL11A2	PIK3CB				PCDHB12
HSPB2	COL6A6	CDH13	COL11A1	ARPC5L	CDH9	PIK3R3			COL14A1	TYK2
KRAS	CREBBP	CDH23	COL27A1	BRAF	CTNNB1	PTPRB			COL6A5
NRAS	PIK3C2A	CDH9	COL5A1	CASK	CTNND2				FLNA
PIK3C2A	PIK3C2G	CREBBP	COL6A3	COL6A3	ERBB2				ITGA11
PIK3C2G	PIK3R3	CTNNB1	COL6A6	COL6A6	ERBB4				MAP2K3
PIK3R3	TP53	FAT1	COL7A1	GNB3	FAT1				PIK3CB
SHC1		FAT3	FLNA	KRAS	FAT3				PIK3R3
TCF7L2		FBXW11	FN1	MAP3K4	FZD10
		FZD10	ITGA6	MYH1	PCDH10
		GNB3	ITGAD	MYH13	PCDH15
		MYH1	ITGAX	MYO3A	PCDH20
		MYH13	KRAS	NFATC1	PCDH7
		NFATC1	LAMA2	NRAS	PCDHA1
		PCDH10	LAMA4	PIK3C2G	PCDHA11
		PCDH15	LAMA5	PREX1	PCDHA12
		PCDH20	LAMB1	SHC1	PCDHA13
		PCDH7	LAMC3	VWF	PCDHA3
		PCDHA1	MAP3K4		PCDHA4
		PCDHA11	MAPK13		PCDHA5
		PCDHA12	NRAS		PCDHB1
		PCDHA13	PIK3C2A		PCDHB10
		PCDHA3	PIK3C2G		PCDHGA2
		PCDHA4	PIK3R3		PCDHGA7
		PCDHA5	SHC1		PCDHGA8
		PCDHB1	TLN1		PCDHGC4
		PCDHB10			TCF7L2
		PCDHGA2			WNT3A
		PCDHGA7			YES1
		PCDHGA8
		PCDHGC4
		PYGO2
		SMARCA5
		SMARCD3
		TBL1Y
		TCF7L2
		TP53
		TTBK1
		WNT3A
* Exome sequencing data of 24 colorectal adenomas were retrieved from Sergey et al. Functional classification of these genes was performed using PANTHER web-based software.
**High confidence mutations with over three "deleterious" reads were compared to 24 adenoma sequencing data.
