# Supplementary material for: Exome Sequencing of Normal and Isogenic Transformed Human Colonic Epithelial Cells (HCECs) Reveals Novel Genes Potentially Involved in the Early Stages of Colorectal Tumorigenesis
Source: BMC Genomics. 2015 Jan 15;16(Suppl 1):S8. doi: 10.1186/1471-2164-16-S1-S8 (PMC4315167; doi:10.1186/1471-2164-16-S1-S8)
Supplement: Additional file 4 — Summary of mutations detected in 1CT7 and A1309 cells on chromosome 11p15. [file 1471-2164-16-S1-S8-S4.xlsx]

## Sheet: additional file 4
Additional file 4. Summary of mutations detected in 1CT7 and A1309 cells on chromosome 11p15.
1CT7	A1309
ch11p15	ch11p15
TRIM66	TRIM66
OR52J3	OR52J3
OR52E6	OR52E6
MICAL2	MICAL2
ATHL1	SERGEF
SCGB1C1	LYVE1
COPB1	AP2A2
USP47	HPS5
OR51I2	OR52W1
OR52N2	CYP2R1
OR52N1	MUC5B
DCHS1	DNHD1
	KCNC1
	OR51M1
	OR56B1
