# Supplementary material for: Exome Sequencing of Normal and Isogenic Transformed Human Colonic Epithelial Cells (HCECs) Reveals Novel Genes Potentially Involved in the Early Stages of Colorectal Tumorigenesis
Source: BMC Genomics. 2015 Jan 15;16(Suppl 1):S8. doi: 10.1186/1471-2164-16-S1-S8 (PMC4315167; doi:10.1186/1471-2164-16-S1-S8)
Supplement: Additional file 8 — The pathways that the 27 prioritized genes are enriched in. Gene set enrichment analysis was performed for the 27 top ranked candidate genes using C2 (except chemical and genetic perturbation category) curated gene sets. [file 1471-2164-16-S1-S8-S8.xlsx]

## Sheet: Additional file 8
Additional file 8. The pathways that the 27 prioritized genes are enriched in.
Gene set enrichment analysis was performed for the 27 top ranked candidate genes using C2 (except chemical and genetic perturbation category) curated gene sets.
Gene Set Name	# Genes in Gene Set (K)	Description	# Genes in Overlap (k)	k/K	p-value	FDR q-value
REACTOME_SIGNALING_BY_ERBB2	101	Genes involved in Signaling by ERBB2	4	0.0396	2.68e-07	0.000354
KEGG_ENDOCYTOSIS	183	Endocytosis	4	0.0219	2.88e-06	0.0019
KEGG_GLIOMA	65	Glioma	3	0.0462	6.07e-06	0.00267
BIOCARTA_EGFR_SMRTE_PATHWAY	11	Map Kinase Inactivation of SMRT Corepressor	2	0.1818	1.56e-05	0.00411
PID_RANBP2PATHWAY	11	Sumoylation by RanBP2 regulates transcriptional repression	2	0.1818	1.56e-05	0.00411
KEGG_PATHWAYS_IN_CANCER	328	Pathways in cancer	4	0.0122	2.86e-05	0.00542
REACTOME_SIGNALING_BY_EGFR_IN_CANCER	109	Genes involved in Signaling by EGFR in Cancer	3	0.0275	2.87e-05	0.00542
REACTOME_SIGNALING_BY_FGFR_IN_DISEASE	127	Genes involved in Signaling by FGFR in disease	3	0.0236	4.53e-05	0.00681
KEGG_SPLICEOSOME	128	Spliceosome	3	0.0234	4.64e-05	0.00681
REACTOME_APOPTOSIS	148	Genes involved in Apoptosis	3	0.0203	7.15e-05	0.00943
